# Supplementary material for: Effects of Cocrystallization on the Structure and Properties of Melt-Cast Explosive 2,4-Dinitroanisole: A Computational Study
Source: Molecules. 2022 Dec 17;27(24):9010. doi: 10.3390/molecules27249010 (PMC9783160; doi:10.3390/molecules27249010)
Supplement: Supplementary file 1 [file molecules-27-09010-s001.zip]

Archive with 1 entries (1 files):
- molecules-2061836-supplementary.pdf
